# Supplementary material for: Optimal Landmark for Chest Compressions during Cardiopulmonary Resuscitation Derived from a Chest Computed Tomography in Arms-Down Position
Source: J Cardiovasc Dev Dis. 2022 Mar 27;9(4):100. doi: 10.3390/jcdd9040100 (PMC9033090; doi:10.3390/jcdd9040100)
Supplement: Supplementary file 1 [file jcdd-09-00100-s001.zip]

Archive with 1 entries (1 files):
- jcdd-1624126-supplementary.pdf
